# Supplementary material for: Quantum Mechanical-Based Stability Evaluation of Crystal Structures for HIV-Targeted Drug Cabotegravir
Source: Molecules. 2021 Nov 26;26(23):7178. doi: 10.3390/molecules26237178 (PMC8659202; doi:10.3390/molecules26237178)
Supplement: Supplementary file 1 [file molecules-26-07178-s001.zip]

Archive with 1 entries (1 files):
- molecules-1478496-supplementary.pdf
